# Supplementary material for: Repurposing of an old drug: In vitro and in vivo efficacies of buparvaquone against Echinococcus multilocularis
Source: Int J Parasitol Drugs Drug Resist. 2018 Oct 31;8(3):440–50. doi: 10.1016/j.ijpddr.2018.10.011 (PMC6216040; doi:10.1016/j.ijpddr.2018.10.011)
Supplement: Supplementary Tables [file mmc1.xlsx]

## Sheet: Table S1
Table S1. Screening of 400 MMV Pathogen Box compounds in vitro against E. multilocularis metacestodes at 10 µM in singlets. Values are given as % of the Tx-100 control for 5 and 12 days of incubation.
MMV ID	5d	12d	Disease set	Trivial name
MMV000011	0.0325897	-0.000342507	Reference Compounds	Doxycycline
MMV000016	0.168735	0.232764	Reference Compounds	Mefloquine
MMV000023	-0.00229758	0.176499	Reference Compounds	Primaquine
MMV000062	-0.00997777	-0.010564	Reference Compounds	Pentamidine
MMV000063	-0.000141032	0.107863	Reference Compounds	Sitamaquine
MMV000858	-0.00262652	0.0240024	Malaria
MMV000907	-0.0290887	0.0172205	Malaria
MMV001059	0.0155688	0.0143771	Malaria
MMV001493	0.00841493	0.00043586	Lymphatic Filariasis; Onchocerciasis	Isradipine
MMV001499	0.0253765	0.0397157	Reference Compounds	Nifurtimox
MMV001561	-0.0124909	-0.0598138	Kinetoplastids	Fluoxetine
MMV001625	-0.00432499	-0.0093025	Reference Compounds	alpha-Difluoromethylornithine
MMV002529	-0.00873729	-0.00491277	Reference Compounds	Praziquantel
MMV002816	-0.00919833	-0.015562	Reference Compounds	Diethylcarbamazine
MMV002817	-0.014244	-0.00412352	Lymphatic Filariasis; Onchocerciasis	Diiodohydroxyquinoline
MMV003152	0.0128136	0.119199	Reference Compounds	Mebendazole
MMV003270	-0.00746589	0.261588	Hookworm, Trichuriasis	Zoxazolamine
MMV004168	-0.00396342	0.765594	Kinetoplastids
MMV006239	0.00778984	0.0227196	Malaria
MMV006372	0.00478184	-0.0010546	Malaria
MMV006741	-0.0104612	0.00296168	Malaria
MMV006833	0.000374488	-0.00281446	Malaria
MMV006901	0.139654	0.195578	Malaria
MMV007133	-0.00949936	0.00463132	Malaria
MMV007471	0.0193994	0.0777403	Malaria
MMV007625	0.00650918	0.255835	Malaria
MMV007638	-0.00279378	0.00126399	Malaria
MMV007803	-0.00544703	-0.00127477	Malaria
MMV007920	0.000772306	-0.00687245	Malaria
MMV008439	-0.0031111	-0.0111198	Malaria
MMV009054	-0.00798919	-0.00248486	Malaria
MMV009135	-0.00489279	-0.0130355	Malaria
MMV010545	-0.00276641	-0.00349456	Malaria
MMV010576	-0.00222229	-0.023986	Malaria
MMV010764	-0.0060665	-0.0440942	Malaria
MMV011229	-0.00858168	-0.0134827	Malaria
MMV011511	0.0120772	0.0424713	Malaria
MMV011691	0.0125114	0.0204786	Malaria
MMV011765	0.00330729	0.00657431	Malaria
MMV011903	0.416557	0.939953	Malaria
MMV012074	0.00387503	-0.00507466	Tuberculosis
MMV016136	0.00965736	0.0215938	Malaria
MMV016838	-0.00185137	-0.000545285	Malaria
MMV019087	-0.00909562	-0.00170582	Malaria
MMV019189	0.0406686	-0.0123168	Malaria
MMV019234	0.00817988	0.0610204	Malaria
MMV019551	-0.00557539	0.00209105	Malaria
MMV019721	-0.00425112	-0.0186175	Malaria
MMV019742	0.00157491	0.00565473	Malaria
MMV019790	-0.0104852	0.533619	Malaria
MMV019807	0.0108201	0.0204631	Malaria
MMV019838	0.0137323	-0.0096097	Malaria
MMV019993	-0.00765946	-0.0130098	Malaria
MMV020081	-0.011481	-0.00333373	Malaria
MMV020120	-0.00338478	-0.0045454	Malaria
MMV020136	-0.00324374	0.00245327	Malaria
MMV020152	0.000677811	-0.00807914	Malaria
MMV020165	0.00275045	-0.00103841	Malaria
MMV020289	-0.00853332	-0.00973926	Malaria
MMV020291	-0.00201041	-0.00665188	Malaria
MMV020320	-0.0115128	0.0211146	Malaria
MMV020321	0.000279099	0.0267156	Malaria
MMV020388	-0.00773704	-0.0183214	Malaria
MMV020391	-0.00902292	-0.0450264	Malaria
MMV020512	0.00606475	0.0180013	Malaria
MMV020517	-0.00596365	-0.0100372	Malaria
MMV020520	-0.0039892	-0.00479446	Malaria
MMV020537	0.0188648	0.00981308	Malaria
MMV020591	-3.2577e-05	0.00715196	Malaria
MMV020623	-0.00370835	-0.0409748	Malaria
MMV020670	0.00794308	-0.0121055	Malaria
MMV020710	-0.0115176	-0.00534863	Malaria
MMV020982	0.0145263	0.124058	Malaria
MMV021013	0.348406	0.920138	Tuberculosis
MMV021057	-0.00645391	-0.00769604	Malaria	Azoxystrobin
MMV021375	-0.0366143	0.0742913	Malaria
MMV021660	0.0566	0.0448698	Tuberculosis
MMV022029	0.00430661	0.0082097	Malaria
MMV022236	-0.00663485	-0.0262239	Malaria
MMV022478	0.207078	0.240767	Malaria
MMV023183	-0.00643723	-0.012404	Malaria
MMV023227	0.00404322	0.00665247	Malaria
MMV023233	-0.00342952	-0.0036401	Malaria
MMV023370	-0.0233051	-0.037232	Malaria
MMV023388	-0.00727785	-0.0123056	Malaria
MMV023860	-0.000497674	-0.00270022	Malaria
MMV023949	-0.00585383	-0.0113773	Malaria
MMV023953	-0.00225185	-0.0346843	Malaria
MMV023969	-0.0386669	-0.0302062	Tuberculosis
MMV023985	-0.00657369	-0.0101468	Malaria
MMV024035	0.010121	0.0103595	Malaria
MMV024101	0.00373433	0.0127169	Malaria
MMV024114	0.0326149	0.0569954	Malaria
MMV024195	0.0171952	0.0534221	Malaria
MMV024311	-0.00164085	-0.0197486	Tuberculosis
MMV024397	0.00747585	0.373017	Malaria
MMV024406	0.0417504	0.045722	Malaria
MMV024443	-0.0131837	0.0327842	Malaria
MMV024829	0.00622339	-0.000690633	Malaria
MMV024937	0.146579	0.181634	Malaria
MMV026020	-0.0291597	-0.00122376	Malaria
MMV026313	-0.00487314	-0.00992892	Malaria
MMV026356	-0.00131071	0.00359856	Malaria
MMV026468	0.0997369	0.549832	Malaria
MMV026490	-0.000463182	-0.00432554	Malaria
MMV026550	0.0321468	0.0360739	Malaria
MMV028694	0.0198277	0.0179375	Malaria
MMV030734	-0.00314414	-0.00249408	Malaria
MMV031011	0.045106	0.914938	Malaria
MMV032967	0.00250315	-0.0281084	Malaria
MMV032995	0.00368575	0.0178734	Malaria
MMV045105	-0.00424255	0.000716596	Kinetoplastids
MMV047015	-0.00690007	-0.00792797	Tuberculosis
MMV053220	-0.0405991	-0.0140109	Tuberculosis
MMV054312	0.00767731	-0.00651734	Tuberculosis
MMV062221	-0.0582911	0.0128379	Malaria
MMV063404	0.000181327	0.00282064	Tuberculosis
MMV069458	-0.00543245	0.000201475	Tuberculosis
MMV084603	-0.0363786	0.00615542	Malaria
MMV084864	-0.0218372	-0.0392079	Malaria
MMV085071	0.00267069	0.00484482	Malaria
MMV085210	-0.00401204	0.000120885	Malaria
MMV085230	-0.00397154	-0.00074256	Malaria
MMV085499	0.0758177	0.00900563	Malaria
MMV090930	0.118529	0.280863	Tuberculosis
MMV099637	0.00339792	0.0965651	Kinetoplastids
MMV1019989	0.00391734	-0.0304416	Malaria
MMV102872	0.323486	0.282571	Tuberculosis
MMV1028806	-0.0232056	-0.00318763	Malaria
MMV1029203	-0.0565044	0.0640743	Malaria
MMV1030799	0.0363885	0.136809	Malaria
MMV1037162	0.00185273	-0.0268685	Malaria
MMV1088520	-0.0544116	-0.0274544	Malaria
MMV1110498	-0.0314476	0.00630198	Wolbachia (LF)
MMV1198433	0.0243368	-0.00191993	Schistosomiasis
MMV1236379	0.0351434	0.0487125	Kinetoplastids
MMV146306	-0.0142379	-0.0576921	Tuberculosis
MMV153413	0.0192532	0.0970417	Tuberculosis
MMV161996	-0.000489442	0.000962546	Tuberculosis
MMV188296	-0.00448617	-0.00281441	Kinetoplastids
MMV200748	-0.0103102	-0.0133476	Tuberculosis
MMV202458	0.000146268	0.0621647	Tuberculosis
MMV202553	-0.00908045	0.0026014	Kinetoplastids
MMV228911	0.0624837	0.189143	Tuberculosis
MMV272144	-0.00689475	0.00110954	Tuberculosis
MMV392832	0.00241665	-0.0165125	Malaria
MMV393144	-0.00298928	0.00398879	Malaria
MMV393995	-0.0148784	-0.0415546	Tuberculosis
MMV407539	-0.0020398	0.246555	Wolbachia (LF)
MMV407834	-0.0039581	-0.00684214	Malaria
MMV461553	0.0392054	0.191577	Tuberculosis
MMV495543	-0.0140341	-0.0537702	Tuberculosis
MMV553002	-0.0392918	-0.0156817	Tuberculosis
MMV560185	0.0052331	-0.00288109	Malaria
MMV595321	-0.00139538	-0.0113019	Kinetoplastids
MMV611037	-0.00806516	-0.0111428	Tuberculosis
MMV634140	9.57605e-05	-0.000758657	Malaria
MMV637229	0.0452688	0.106714	Hookworm, Trichuriasis
MMV637953	0.00846194	0.00507466	Reference Compounds	Suramin
MMV652003	0.0172393	0.0731689	Kinetoplastids
MMV658988	0.228563	0.300837	Kinetoplastids
MMV658993	-0.00189896	0.0117659	Kinetoplastids
MMV659004	0.117535	0.584675	Kinetoplastids
MMV659010	0.00612977	0.0366035	Kinetoplastids
MMV661713	-0.033835	-0.00860294	Tuberculosis
MMV663250	0.00313011	-0.0030944	Malaria
MMV667494	-0.00596907	-0.0111238	Malaria
MMV668727	-0.00655882	-0.00512418	Lymphatic Filariasis; Onchocerciasis
MMV671636	0.0651544	0.239603	Lymphatic Filariasis; Onchocerciasis	ELQ-400
MMV675968	-0.00102217	0.080475	Cryptosporidiosis
MMV675969	0.0101555	-0.024912	Lymphatic Filariasis; Onchocerciasis
MMV675993	-0.0516122	-0.0342344	Cryptosporidiosis
MMV675994	-0.0666692	0.468394	Cryptosporidiosis
MMV675995	0.0171722	0.0178266	Lymphatic Filariasis; Onchocerciasis
MMV675996	0.00129929	-0.0015986	Lymphatic Filariasis; Onchocerciasis
MMV675997	-0.00269303	-0.0146461	Kinetoplastids
MMV675998	-0.00223707	0.00241462	Kinetoplastids
MMV676008	-0.00733207	-0.00731136	Kinetoplastids
MMV676048	0.0161853	0.00302965	Kinetoplastids
MMV676050	0.0048979	0.00359337	Cryptosporidiosis
MMV676053	-0.0284946	-0.0121264	Cryptosporidiosis
MMV676057	-0.0382731	0.0221393	Kinetoplastids
MMV676063	0.027276	0.765067	Lymphatic Filariasis; Onchocerciasis
MMV676064	-0.00197591	0.000545236	Lymphatic Filariasis; Onchocerciasis
MMV676159	-0.000390696	-0.00648693	Kinetoplastids
MMV676161	-0.00683091	-0.0132765	Kinetoplastids
MMV676162	0.00148317	0.00132934	Kinetoplastids
MMV676182	0.008827	-0.00923694	Cryptosporidiosis
MMV676186	0.0100082	0.130299	Kinetoplastids
MMV676191	-0.00435177	-0.043387	Cryptosporidiosis
MMV676204	0.00889895	0.222599	Lymphatic Filariasis; Onchocerciasis
MMV676260	0.0027988	0.00563411	Malaria
MMV676269	0.0152456	0.0107438	Malaria
MMV676270	-0.00976757	-0.00913233	Malaria
MMV676350	-0.00407838	0.0156084	Malaria
MMV676358	0.00157473	-0.00549078	Malaria
MMV676377	0.00592336	-0.00192401	Tuberculosis
MMV676379	-0.0368191	-0.033635	Tuberculosis
MMV676380	-0.00624483	-0.00394219	Malaria
MMV676382	0.00796497	-0.00143834	Schistosomiasis
MMV676383	0.00608205	0.0484593	Tuberculosis
MMV676384	0.000223441	-0.00180655	Tuberculosis
MMV676386	0.00177925	-0.00905965	Tuberculosis
MMV676388	0.119978	0.146653	Tuberculosis
MMV676389	0.010672	0.0361704	Tuberculosis
MMV676395	-0.0229072	0.000593559	Tuberculosis
MMV676398	-0.00326118	0.0490614	Wolbachia (LF)
MMV676401	-0.0333376	0.413974	Tuberculosis
MMV676406	0.00954991	0.0238415	Tuberculosis
MMV676409	-0.0356823	-0.00575972	Tuberculosis
MMV676411	0.00119935	0.00106402	Tuberculosis
MMV676412	0.00329665	0.00620412	Tuberculosis
MMV676431	-0.028165	0.00236691	Tuberculosis
MMV676439	-0.00822782	0.031869	Tuberculosis
MMV676442	-0.00576637	0.0482935	Malaria
MMV676444	-0.0325276	0.016627	Tuberculosis
MMV676445	-0.0126473	0.0229876	Tuberculosis
MMV676449	0.00807849	0.0281295	Tuberculosis
MMV676461	0.00194759	-0.00247818	Tuberculosis
MMV676468	-0.00273487	-0.00819862	Tuberculosis
MMV676470	-0.00693258	-0.00729908	Tuberculosis
MMV676472	0.0575467	0.517252	Tuberculosis
MMV676474	0.0100812	0.00218122	Tuberculosis
MMV676476	0.00108796	0.109712	Tuberculosis
MMV676477	-0.0389507	0.306577	Tuberculosis
MMV676478	-0.0403717	0.00801975	Tuberculosis
MMV676480	-0.00797923	0.0141167	Lymphatic Filariasis; Onchocerciasis
MMV676492	0.0573591	0.0102654	Lymphatic Filariasis; Onchocerciasis
MMV676501	0.0115214	0.00519068	Tuberculosis
MMV676509	-0.00169239	0.00185552	Tuberculosis
MMV676512	0.00190711	0.00303518	Tuberculosis
MMV676520	-0.00716713	-0.00393545	Tuberculosis
MMV676524	0.00125021	0.0029066	Tuberculosis
MMV676526	0.0196544	-0.0237133	Tuberculosis
MMV676528	-0.00451043	0.00710534	Malaria
MMV676536	0.0374206	0.509078	Schistosomiasis
MMV676539	0.00631765	0.173144	Tuberculosis
MMV676554	0.00171925	0.03853	Tuberculosis
MMV676555	-0.031405	0.0145459	Tuberculosis
MMV676558	0.136546	0.786478	Tuberculosis
MMV676571	-0.0141393	0.0157843	Tuberculosis
MMV676584	-0.0135994	0.0153226	Tuberculosis
MMV676588	-0.00723966	0.109538	Tuberculosis
MMV676589	-0.0180898	0.0220056	Tuberculosis
MMV676597	0.00609125	0.00333122	Tuberculosis
MMV676599	-0.00929409	-0.00989099	Cryptosporidiosis
MMV676600	-0.00375415	-0.00197382	Kinetoplastids	Danusertib
MMV676602	-0.0152358	1.20022	Kinetoplastids
MMV676603	-0.0471785	0.0480416	Tuberculosis
MMV676604	-0.000261917	0.00359273	Kinetoplastids
MMV676605	-0.00476824	0.00474465	Malaria	Linsitinib
MMV676877	0.00558332	-0.00184019	Malaria
MMV676881	0.000626931	-0.00622992	Malaria
MMV687138	-0.0371886	0.00139679	Tuberculosis
MMV687145	-0.00856775	-0.0220298	Tuberculosis
MMV687146	-0.0426131	-0.0334287	Tuberculosis
MMV687170	0.00256531	-0.0305724	Tuberculosis
MMV687172	0.0169259	-0.0150194	Tuberculosis
MMV687180	-0.0213593	-0.0591708	Tuberculosis
MMV687188	0.00226953	0.0443521	Tuberculosis
MMV687189	-0.0479175	0.0307084	Tuberculosis
MMV687239	0.000727553	1.01925	Tuberculosis
MMV687243	0.0102183	-0.0147344	Tuberculosis
MMV687246	-0.0071399	-0.00688556	Malaria
MMV687248	0.024373	0.0304069	Tuberculosis
MMV687251	0.0541321	0.0623369	Tuberculosis
MMV687254	-0.0076013	-0.0167597	Tuberculosis
MMV687273	0.0855466	0.0582622	Tuberculosis
MMV687696	-0.0147927	0.0750864	Tuberculosis	Telacebec, Q203
MMV687699	0.00897557	0.187562	Tuberculosis
MMV687700	-0.00782576	-0.0137601	Tuberculosis	Salicyl-AMS
MMV687703	0.0112554	-0.00353183	Tuberculosis
MMV687706	-0.00183302	0.00704134	Kinetoplastids
MMV687729	-0.00404322	-0.00625892	Tuberculosis
MMV687730	0.0543222	0.565689	Tuberculosis
MMV687747	-0.00472367	0.0130292	Tuberculosis
MMV687749	0.0587309	0.0661281	Tuberculosis
MMV687762	-0.0181183	0.00457993	Kinetoplastids
MMV687765	0.0475132	0.0616788	Tuberculosis
MMV687775	0.110827	-0.00220951	Lymphatic Filariasis; Onchocerciasis
MMV687776	0.00595022	0.0249499	Lymphatic Filariasis; Onchocerciasis
MMV687794	-0.00774578	-0.0135958	Malaria
MMV687796	-0.0134226	-0.046248	Reference Compounds	Amikacin
MMV687798	-0.000540614	-0.00331543	Reference Compounds	Levofloxacin (-)-ofloxacin
MMV687800	0.266363	0.655608	Reference Compounds	Clofazimine
MMV687801	-0.00836797	0.00288109	Reference Compounds	Ethambutol
MMV687803	-0.00575142	0.00376758	Reference Compounds	Linezolid
MMV687807	0.307456	0.647434	Tuberculosis
MMV687812	0.188602	0.22658	Tuberculosis
MMV687813	-0.00661811	-0.0116975	Tuberculosis
MMV688122	0.00137909	0.954886	Tuberculosis
MMV688124	-0.000233469	-0.00170521	Tuberculosis
MMV688125	-0.000798137	-0.0168866	Tuberculosis
MMV688178	0.0033901	0.0047098	Schistosomiasis
MMV688179	-0.0456883	0.198276	Kinetoplastids
MMV688180	-0.00135998	0.00113201	Kinetoplastids
MMV688262	-0.0373591	-0.00381893	Tuberculosis	Delaminid
MMV688270	0.000208977	-0.000205608	Schistosomiasis
MMV688271	0.0982362	0.139398	Kinetoplastids
MMV688273	-0.0147037	-0.0416189	Kinetoplastids
MMV688274	-0.00587354	-0.00937807	Kinetoplastids
MMV688279	0.00734193	0.0156041	Kinetoplastids
MMV688283	0.00898039	-0.0146957	Kinetoplastids
MMV688313	-0.00108404	-0.0387648	Schistosomiasis
MMV688327	-0.00894782	-0.015209	Tuberculosis	Radezolid
MMV688330	-0.00722085	-0.0551847	Toxoplasmosis
MMV688345	-0.00502742	-0.006074	Toxoplasmosis
MMV688350	-0.00163145	0.00438301	Dengue, Chikungunya
MMV688352	0.0256957	0.0305075	Dengue, Chikungunya
MMV688360	0.00825289	0.00344673	Kinetoplastids
MMV688361	-0.00629279	-0.0148834	Kinetoplastids
MMV688362	0.000295648	0.00644937	Kinetoplastids
MMV688364	0.0010939	-0.00132934	Toxoplasmosis
MMV688371	0.456833	0.524681	Kinetoplastids
MMV688372	0.0121434	0.0081575	Kinetoplastids
MMV688407	0.0148268	0.0129403	Kinetoplastids
MMV688410	0.000798137	-0.0108659	Kinetoplastids
MMV688411	-0.00628295	-0.0119394	Toxoplasmosis
MMV688415	0.0327559	-0.00738296	Kinetoplastids
MMV688416	-0.00304019	-0.0283746	Dengue, Chikungunya
MMV688417	-0.0481448	-0.0242999	Toxoplasmosis
MMV688466	-0.00604303	-0.0211469	Tuberculosis
MMV688467	0.174984	0.357249	Kinetoplastids
MMV688469	-0.00607396	-0.0121771	Toxoplasmosis
MMV688470	0.0132503	0.0231317	Toxoplasmosis
MMV688471	-0.0124625	0.0555527	Toxoplasmosis
MMV688472	-0.00357235	0.00438263	Toxoplasmosis
MMV688474	-0.00496093	-0.00968413	Kinetoplastids
MMV688508	-0.000304052	-0.0148503	Tuberculosis
MMV688509	0.00966994	0.0227583	Toxoplasmosis
MMV688514	-0.0209888	0.00389844	Kinetoplastids
MMV688543	-0.0111516	-0.0442549	Dengue, Chikungunya
MMV688547	-0.00440875	-0.0140556	Kinetoplastids
MMV688548	-0.0251098	0.0116953	Toxoplasmosis
MMV688550	-0.0201485	-0.0624819	Kinetoplastids
MMV688552	0.00350058	0.0188858	Schistosomiasis
MMV688553	0.00798459	-0.0291139	Tuberculosis
MMV688554	-0.0196672	0.0117613	Tuberculosis
MMV688555	0.0140428	0.0317182	Tuberculosis
MMV688557	0.00259135	-0.0241312	Tuberculosis
MMV688703	0.0017394	-0.0229345	Toxoplasmosis
MMV688704	0.0509328	-0.00529881	Toxoplasmosis
MMV688754	-0.0191585	-0.0574028	Kinetoplastids	Trifloxystrobin
MMV688755	-0.00932069	-0.0100712	Tuberculosis	Pretomanid
MMV688756	-0.0345171	-0.00372989	Tuberculosis	Sutezolid
MMV688761	0.0126127	0.00422164	Schistosomiasis
MMV688762	0.00817988	0.00765246	Schistosomiasis
MMV688763	0.0698312	0.146854	Schistosomiasis
MMV688766	0.0761136	0.285227	Schistosomiasis
MMV688768	0.191756	0.272414	Schistosomiasis
MMV688771	-0.00489733	-0.0168804	Schistosomiasis
MMV688773	-0.00202845	0.0136936	Reference Compounds	Benznidazole
MMV688774	-0.00691267	-0.0108998	Reference Compounds	Posaconazole
MMV688775	-0.00703253	-0.0135496	Reference Compounds	Rifampicin
MMV688776	-0.0358102	0	Kinetoplastids
MMV688793	-0.0389933	-0.00608947	Kinetoplastids
MMV688795	0.00142045	-0.00213846	Kinetoplastids
MMV688796	-0.00276605	-0.0338395	Kinetoplastids
MMV688797	-0.0370323	-0.0161507	Kinetoplastids
MMV688798	0.131101	0.63281	Kinetoplastids
MMV688844	-0.00245388	-0.0398634	Tuberculosis
MMV688845	0.00550551	0.00279236	Tuberculosis
MMV688846	0.0692044	0.0556981	Tuberculosis
MMV688852	0.0641496	0.0725295	Toxoplasmosis
MMV688853	-0.0140596	-0.0645071	Cryptosporidiosis
MMV688854	-0.00712698	0.00926112	Cryptosporidiosis
MMV688888	-0.0221966	0.00592093	Tuberculosis
MMV688889	-0.0356397	-0.00700546	Tuberculosis
MMV688891	-0.045587	-0.0174206	Tuberculosis
MMV688921	-0.0102741	0.00484952	Dengue, Chikungunya
MMV688934	-0.0115957	0.102986	Kinetoplastids	Tolfenpyrad
MMV688936	-0.0260192	0.134547	Tuberculosis
MMV688938	0.0265037	0.0354622	Tuberculosis
MMV688939	0.151958	1.02249	Tuberculosis
MMV688941	-0.0050408	-0.00491751	Tuberculosis
MMV688942	-0.00930781	0.00409629	Kinetoplastids	Bitertanol
MMV688943	-0.0496085	-0.00863225	Kinetoplastids	Difenoconazol
MMV688955	-0.00200055	-0.034067	Toxoplasmosis
MMV688958	-0.010114	0.00191778	Kinetoplastids
MMV688978	0.848595	0.960867	Reference Compounds	Auranofin
MMV688980	-0.00258041	0.00884628	Malaria
MMV688990	-0.0110642	-0.0517129	Reference Compounds	Miltefosine
MMV688991	0.577051	0.755158	Reference Compounds	Nitazoxanide
MMV688994	-0.00545239	0.00192744	Reference Compounds	Streptomycin
MMV689000	0.342036	0.512031	Reference Compounds	Amphotericin B
MMV689028	0.00592901	-0.00962976	Kinetoplastids
MMV689029	0.0251006	-0.0223002	Kinetoplastids
MMV689060	0.00326313	-0.0123338	Kinetoplastids
MMV689061	0.0221741	0.0198279	Kinetoplastids
MMV689243	0.00335162	0.100427	Kinetoplastids
MMV689244	-0.00126085	-0.00531534	Kinetoplastids
MMV689255	4.70108e-05	0.00511202	Cryptosporidiosis	Eritadenine
MMV689437	0.0464069	0.0482807	Kinetoplastids
MMV689480	0.274449	0.386503	Reference Compounds	Buparvaquone
MMV689709	-0.0526037	0.58811	Kinetoplastids
MMV689758	0.0206972	-0.0322321	Reference Compounds	Bedaquiline
MMV690027	0.0957744	0.278253	Kinetoplastids
MMV690028	0.0230493	0.0646833	Kinetoplastids
MMV690102	0.736406	0.917103	Kinetoplastids
MMV690103	-0.0357804	0.415973	Kinetoplastids

## Sheet: Table S2
Table S2. Confirmatory screening of 46 MMV Pathogen Box compounds in vitro against E. multilocularis metacestodes at 10 µM in triplicates. Values are given as % of Tx-100 control. Average values and standard deviations (SD) are given for 5 and 12 days of incubation.
	Average		SD
MMV ID	5d	12d	5d	12d	Disease set	Trivial name
MMV000016	0.0739575	0.474185	0.0117755	0.149645	Reference Compounds	Mefloquine
MMV003270	-0.00680016	-0.0135595	0.00456171	0.0067301	Hookworm, Trichuriasis	Zoxazolamine
MMV004168	-0.0118134	0.0434327	0.0110595	0.0484907	Kinetoplastids
MMV007625	-0.00996045	-0.0155776	0.0105963	0.00741975	Malaria
MMV011903	0.044938	0.339967	0.0238726	0.0276596	Malaria
MMV019790	-0.0168372	-0.0223649	0.00283888	0.00529017	Malaria
MMV021013	0.377984	0.422606	0.183534	0.0883643	Tuberculosis
MMV022478	0.177682	0.196755	0.0436643	0.043725	Malaria
MMV024397	0.00181507	-0.00130208	0.0115062	0.0100963	Malaria
MMV026468	0.00623812	0.528931	0.0203406	0.0392689	Malaria
MMV031011	-0.00913127	-0.0144838	0.00506598	0.00211699	Malaria
MMV090930	0.136871	0.461348	0.100477	0.0136177	Tuberculosis
MMV102872	-0.00305001	-0.0119028	0.00644034	0.0131889	Tuberculosis
MMV407539	-0.0101324	0.0313633	0.0139539	0.0687136	Wolbachia (LF)
MMV658988	0.0496633	0.101779	0.00368998	0.0177722	Kinetoplastids
MMV659004	0.0243689	0.11082	0.0158422	0.0450267	Kinetoplastids
MMV671636	0.0543998	0.760953	0.0543739	0.175713	Lymphatic Filariasis; Onchocerciasis	ELQ-400
MMV675994	0.260172	0.738688	0.107257	0.145354	Cryptosporidiosis
MMV676063	-0.0139488	-0.0133339	0.00231442	0.0164561	Lymphatic Filariasis; Onchocerciasis
MMV676204	-0.00894778	-0.00797846	0.00284008	0.0113813	Lymphatic Filariasis; Onchocerciasis
MMV676401	-0.000356589	-0.00229208	0.010588	0.0114892	Tuberculosis
MMV676472	0.0097911	0.0219302	0.0111131	0.04875	Tuberculosis
MMV676477	-0.00182864	0.0218296	0.0104292	0.0288626	Tuberculosis
MMV676536	0.00529049	0.00421243	0.0174102	0.0166699	Schistosomiasis
MMV676558	-0.00263693	0.00348197	0.0053234	0.0147193	Tuberculosis
MMV676602	0.00519489	0.121188	0.0179487	0.10213	Kinetoplastids
MMV687239	-0.00640269	-0.0105966	0.00149978	0.00533093	Tuberculosis
MMV687730	0.22602	0.456559	0.0837321	0.0843324	Tuberculosis
MMV687800	-0.00594111	0.0389187	0.00436915	0.0906005	Reference Compounds	Clofazimine
MMV687807	0.584529	0.744564	0.0628982	0.0235455	Tuberculosis
MMV687812	0.0364958	0.0479015	0.0158506	0.0288968	Tuberculosis
MMV688122	-0.00802476	-0.00864308	0.00413346	0.0119465	Tuberculosis
MMV688371	0.0316309	0.0376683	0.010611	0.0197202	Kinetoplastids
MMV688467	0.0492027	0.112923	0.0539761	0.0909612	Kinetoplastids
MMV688766	0.0110805	0.00258731	0.0185985	0.0159601	Schistosomiasis
MMV688768	0.0501802	0.0747672	0.0200282	0.0182584	Schistosomiasis
MMV688798	-0.0092128	-0.0165093	0.00495778	0.00216282	Kinetoplastids
MMV688939	0.0320546	0.0317653	0.0407253	0.0288853	Tuberculosis
MMV688978	0.473349	0.613997	0.199417	0.161422	Reference Compounds	Auranofin
MMV688991	0.546646	0.717083	0.0493296	0.0522514	Reference Compounds	Nitazoxanide
MMV689000	-0.0133565	0.0275115	0.00372337	0.0806547	Reference Compounds	Amphotericin B
MMV689480	0.41184	0.636581	0.116894	0.0828689	Reference Compounds	Buparvaquone
MMV689709	-0.00323602	-0.00963547	0.001866	0.00258098	Kinetoplastids
MMV690027	0.0019956	0.00239448	0.00598162	0.0182027	Kinetoplastids
MMV690102	0.253567	0.315254	0.015654	0.0225068	Kinetoplastids
MMV690103	-0.00476923	0.0421606	0.0016052	0.0514583	Kinetoplastids

## Sheet: Table S3
Table S3. Testing of 13 MMV Pathogen Box compounds in vitro against E. multilocularis metacestodes at 1 µM in triplicates. Values are given as % of Tx-100 control. Average values and standard deviations (SD) are given for 5 and 12 days of incubation.
	Average		SD
MMV ID	5d	12d	5d	12d	Disease set	Trivial name
MMV000016	0.00241194	0.0891095	0.0586853	0.133411	Reference Compounds	Mefloquine
MMV011903	-0.0295826	-0.0951996	0.00585391	0.0122663	Malaria
MMV021013	0.0391516	0.249492	0.0551357	0.12093	Tuberculosis
MMV026468	0.00571357	-0.0149538	0.0344166	0.0634752	Malaria
MMV090930	0.0246146	0.0625889	0.0255341	0.0460057	Tuberculosis
MMV671636	0.560008	0.704349	0.0255716	0.0900772	Lymphatic Filariasis; Onchocerciasis	ELQ-400
MMV675994	-0.0423872	-0.127875	0.00877675	0.0266352	Cryptosporidiosis
MMV687730	0.0365409	-0.0313569	0.0127349	0.0540786	Tuberculosis
MMV687807	0.40829	0.590027	0.0549028	0.0687801	Tuberculosis
MMV688978	-0.0264624	-0.0130432	0.00718388	0.0859102	Reference Compounds	Auranofin
MMV688991	0.0134878	0.110843	0.0640088	0.277757	Reference Compounds	Nitazoxanide
MMV689480	0.0105389	0.520409	0.0574712	0.0125556	Reference Compounds	Buparvaquone
MMV690102	-0.00294697	0.0550441	0.00992908	0.109843	Kinetoplastids
